# Supplementary material for: Nano-Lipids Based on Ginger Oil and Lecithin as a Potential Drug Delivery System
Source: Pharmaceutics. 2022 Aug 9;14(8):1654. doi: 10.3390/pharmaceutics14081654 (PMC9412309; doi:10.3390/pharmaceutics14081654)
Supplement: Supplementary file 1 [file pharmaceutics-14-01654-s001.zip]

Archive with 1 entries (1 files):
- pharmaceutics-1775453-supplementary.pdf
